# Supplementary material for: Courage in Decision Making: A Mixed-Methods Study of COVID-19 Vaccine Uptake in Women of Reproductive Age in the U.K
Source: Vaccines (Basel). 2024 Apr 18;12(4):440. doi: 10.3390/vaccines12040440 (PMC11055058; doi:10.3390/vaccines12040440)
Supplement: Supplementary file 1 [file vaccines-12-00440-s001.zip]

Archive with 1 entries (1 files):
- vaccines-2908351-supplementary.pdf
